# Supplementary material for: Genome-Wide Systematic Characterization of the NPF Family Genes and Their Transcriptional Responses to Multiple Nutrient Stresses in Allotetraploid Rapeseed
Source: Int J Mol Sci. 2020 Aug 19;21(17):5947. doi: 10.3390/ijms21175947 (PMC7504168; doi:10.3390/ijms21175947)
Supplement: Supplementary file 1 [file ijms-21-05947-s001.zip]

Archive with 5 entries (5 files):
- Table S1.docx
- Table S2.xlsx
- Table S3.xlsx
- Table S4.xlsx
- Figures S1-S4.pdf
