# Supplementary material for: Genome-Wide Systematic Characterization of the NPF Family Genes and Their Transcriptional Responses to Multiple Nutrient Stresses in Allotetraploid Rapeseed
Source: Int J Mol Sci. 2020 Aug 19;21(17):5947. doi: 10.3390/ijms21175947 (PMC7504168; doi:10.3390/ijms21175947)
Supplement: Supplementary file 1 [file ijms-21-05947-s001.zip › Table S2.xlsx]

## Sheet: Sheet1
Table S2. Characteristics of the NPF family members in Brassica napus and subcellular localization prediction
Gene name	Gene ID	Gene position			Gene length （bp）	Protein length （aa）	MW（Da）	PI	GRAVY	Intron number	Subcellular location
		Chrom.	Start	End
BnaA01.NPF1;1	BnaA01g28150D	A01	19672968	19675232	973	294	32234.8	8.79	0.418	2	plas
BnaA05.NPF1;1	BnaA05g23510D	A05	17773011	17776884	1897	593	65199	8.92	0.287	3	plas
BnaC01.NPF1;1	BnaC01g35410D	C01	34829504	34831126	1499	486	53507.2	8.92	0.271	1	plas
BnaC03.NPF1;1	BnaC03g77810D	C03_R	6181089	6182672	1461	486	53737.5	8.96	0.249	1	plas
BnaC05.NPF1;1	BnaC05g37210D	C05	36311883	36315790	1891	593	65197.9	8.92	0.281	3	plas
BnaCnn.NPF1;1	BnaCnng68850D	Cnn	68621148	68624296	1632	544	59859	9.15	0.313	4	plas
BnaAnn.NPF1;2	BnaAnng30710D	Ann	35037915	35040971	1038	292	31923.3	9.15	0.322	2	plas
BnaCnn.NPF1;2	BnaCnng63980D	Cnn	63726062	63729180	1096	292	31984.3	9.15	0.309	2	plas
BnaC02.NPF1;3	BnaC02g03900D	C02	1987435	1990232	1047	348	38371.6	6.11	0.459	6	vacu
BnaCnn.NPF1;3	BnaCnng57240D	Cnn	57009260	57012289	1671	556	61612.8	6.92	0.457	4	plas
BnaC02.NPF2;2	BnaC02g17990D	C02	13619803	13621667	1606	519	56212	9.26	0.489	3	plas
BnaA01.NPF2;3	BnaA01g26960D	A01	18879918	18881812	1674	557	61091.3	8.49	0.366	3	plas
BnaA02.NPF2;3	BnaA02g13640D	A02	7494696	7496569	1604	517	56154.6	9.05	0.434	3	plas
BnaA06.NPF2;3	BnaA06g18420D	A06	10581162	10583079	1668	555	61449.9	8.49	0.469	3	plas
BnaCnn.NPF2;6	BnaCnng15890D	Cnn	14857398	14859413	1656	551	61053.2	8.45	0.346	4	plas
BnaA06.NPF2;7	BnaA06g18430D	A06	10588823	10591249	1959	557	61054.9	7.12	0.441	3	plas
BnaC03.NPF2;7	BnaC03g55450D	C03	44391756	44392753	901	272	29293.9	8.58	0.523	1	vacu
BnaA06.NPF2;8	BnaA06g29150D	A06	19904639	19907440	1710	569	62993	9.44	0.324	3	plas
BnaAnn.NPF2;8	BnaAnng11510D	Ann	12491493	12494420	1719	572	63313.2	9.24	0.292	3	plas
BnaC02.NPF2;8	BnaC02g39450D	C02	42358314	42362324	1719	572	63299.1	9.19	0.293	3	plas
BnaC07.NPF2;8	BnaC07g49410D	C07_R	1941103	1943621	1386	461	51030	9.43	0.309	1	plas
BnaA06.NPF2;9	BnaA06g13070D	A06	6840939	6843113	1743	580	64639.7	9.08	0.273	3	plas
BnaA08.NPF2;9	BnaA08g22330D	A08	16264503	16268373	1824	607	67090.6	9.03	0.34	5	plas
BnaA09.NPF2;9	BnaA09g44430D	A09	30506211	30508538	1725	574	63660.2	8.91	0.256	4	plas
BnaC08.NPF2;9a	BnaC08g18440D	C08	21602484	21604806	1817	591	65456.5	9.07	0.262	3	plas
BnaC08.NPF2;9b	BnaC08g36990D	C08	33962328	33964734	1837	592	65374.3	9.08	0.271	3	plas
BnaC09.NPF2;9	BnaC09g43150D	C09	44539334	44541182	1290	429	47705	9.31	0.32	3	plas
BnaA01.NPF2;10	BnaA01g20270D	A01	11908854	11911484	2087	602	66553.5	8.95	0.239	4	plas
BnaA06.NPF2;10a	BnaA06g16980D	A06	9609966	9612878	2096	615	68069.4	8.99	0.272	3	plas
BnaA06.NPF2;10b	BnaA06g20740D	A06	14265102	14267738	1959	621	69051.3	8.86	0.217	4	plas
BnaC01.NPF2;10	BnaC01g25280D	C01	20790663	20793283	2104	615	68132.2	8.94	0.209	3	plas
BnaC03.NPF2;10	BnaC03g75950D	C03_R	4594420	4597316	2087	603	66846.9	8.71	0.268	4	plas
BnaCnn.NPF2;10	BnaCnng63460D	Cnn	63372076	63374854	1905	634	70461	8.71	0.247	3	plas
BnaA02.NPF2;11	BnaA02g33530D	A02	24045104	24047555	1881	599	66308.3	8.92	0.35	4	plas
BnaA06.NPF2;11	BnaA06g22160D	A06	15480069	15482838	2261	612	67797.2	8.19	0.33	3	plas
BnaA09.NPF2;11a	BnaA09g06180D	A09	3033884	3036607	1782	593	65453.9	9.31	0.392	4	plas
BnaA09.NPF2;11b	BnaA09g06190D	A09	3046978	3049581	2027	574	63583.9	8.7	0.283	4	plas
BnaC02.NPF2;11a	BnaC02g42260D	C02	44932481	44934360	1716	571	62983.9	9.22	0.441	2	plas
BnaC02.NPF2;11b	BnaC02g42280D	C02	44938800	44941250	1890	602	66761.8	8.99	0.303	4	plas
BnaC03.NPF2;11	BnaC03g51560D	C03	36186559	36189372	2230	602	66693.9	9.04	0.31	4	plas
BnaC09.NPF2;11	BnaC09g05810D	C09	3438999	3441666	2024	573	63351.6	8.78	0.263	4	plas
BnaA07.NPF2;12a	BnaA07g09200D	A07	9050533	9053758	1897	568	63855.6	8.93	0.26	3	plas
BnaA07.NPF2;12b	BnaA07g09690D	A07	9373485	9376599	1900	568	63954.7	9.01	0.262	3	plas
BnaC07.NPF2.12	BnaC07g12690D	C07	18320643	18324348	1897	568	64016.2	9.13	0.284	3	plas
BnaA02.NPF2;13	BnaA02g35730D	A02_R	502794	509842	2081	591	65334.9	8.45	0.271	3	plas
BnaA07.NPF2;13a	BnaA07g24080D	A07	17982790	17987367	2084	607	67417.5	8.95	0.237	3	plas
BnaA07.NPF2;13b	BnaA07g28390D	A07	20515988	20520943	2278	622	68716.9	9.09	0.19	3	plas
BnaC06.NPF2;13a	BnaC06g25140D	C06	26679522	26684091	2089	607	67274.2	9.02	0.224	3	plas
BnaC06.NPF2;13b	BnaC06g30920D	C06	31599633	31604415	2049	619	68484.6	9.1	0.19	3	plas
BnaCnn.NPF2;13	BnaCnng24110D	Cnn	22678736	22684343	2330	594	65667.5	8.81	0.268	3	plas
BnaA07.NPF2;14	BnaA07g28380D	A07	20509555	20511850	1656	551	62066.1	8.06	0.283	3	plas
BnaC06.NPF2;14	BnaC06g30910D	C06	31577407	31579763	1740	551	62092.1	7.57	0.271	3	plas
BnaA07.NPF3;1a	BnaA07g24560D	A07	18360631	18364558	1840	596	66468.6	8.96	0.265	4	plas
BnaA07.NPF3;1b	BnaA07g27240D	A07	19843377	19849727	2131	692	77234.8	9.24	0.145	7	plas
BnaC06.NPF3;1a	BnaC06g25780D	C06	27423017	27428173	1788	595	66199.4	9.19	0.275	6	plas
BnaC06.NPF3;1b	BnaC06g30180D	C06	31035333	31038992	1935	592	65700.6	9.05	0.243	4	plas
BnaCnn.NPF3;1a	BnaCnng27190D	Cnn	25663513	25667348	1986	618	69190.7	8.99	0.237	5	plas
BnaCnn.NPF3;1b	BnaCnng63330D	Cnn	63199044	63201751	967	298	32493.9	8.92	0.295	4	plas
BnaA03.NPF4;1a	BnaA03g57770D	A03_R	1301681	1303826	1574	515	57220.4	9.05	0.303	3	plas
BnaA03.NPF4;1b	BnaA03g57790D	A03_R	1310341	1313054	1601	516	57515.9	9	0.308	3	plas
BnaC03.NPF4;1	BnaC03g44610D	C03	29713546	29716432	1755	584	64909.2	9.31	0.219	4	plas
BnaA07.NPF4;2	BnaA07g14010D	A07	12447084	12448902	1557	518	57599.3	5.94	0.454	3	plas
BnaC04.NPF4;2	BnaC04g15610D	C04	13472118	13473948	1470	489	54104.2	6.25	0.444	3	plas
BnaA09.NPF4;3	BnaA09g14450D	A09	8283448	8285170	1123	332	37097.2	9.56	0.265	2	plas
BnaAnn.NPF4;3	BnaAnng24930D	Ann	28801439	28805289	1092	363	40232.8	9.34	0.219	3	plas
BnaC01.NPF4;3	BnaC01g28290D	C01	25977166	25980901	1488	477	53207.1	9.7	0.22	3	plas
BnaCnn.NPF4;3a	BnaCnng47430D	Cnn	46865930	46867422	1107	324	36183.1	9.58	0.285	1	plas
BnaCnn.NPF4;3b	BnaCnng69820D	Cnn	69842452	69845128	1029	316	35324.8	5.89	0.22	3	plas
BnaA09.NPF4;4	BnaA09g23640D	A09	16270643	16273677	2026	600	66515.1	8.77	0.215	4	plas
BnaCnn.NPF4;4	BnaCnng18870D	Cnn	17444977	17453719	1929	588	65609.3	9.41	0.186	5	plas
BnaA07.NPF4;5a	BnaA07g09220D	A07	9072891	9075955	1869	584	64095.2	9.09	0.446	4	plas
BnaA07.NPF4;5b	BnaA07g09230D	A07	9076935	9078845	1074	255	27765.3	8.36	0.472	2	plas
BnaC07.NPF4;5	BnaC07g12650D	C07	18299382	18302442	1869	584	64311.7	9.22	0.446	4	plas
BnaA07.NPF4;6	BnaA07g28370D	A07	20491918	20496363	2280	650	71878	9.05	0.295	4	plas
BnaC06.NPF4;6	BnaC06g30900D	C06	31541877	31546727	2111	595	65534.7	8.86	0.317	5	plas
BnaA06.NPF4;7	BnaA06g22240D	A06	15531647	15534195	1872	564	62273.5	8.92	0.386	3	plas
BnaC03.NPF4;7	BnaC03g51520D	C03	36076912	36079458	1919	564	62373.7	9.13	0.359	3	plas
BnaA03.NPF5;1	BnaA03g19060D	A03	9016249	9022596	2002	585	65209.9	9.04	0.228	3	plas
BnaA04.NPF5;1	BnaA04g23260D	A04	17345970	17350393	1749	582	64577.1	9.28	0.246	3	plas
BnaA05.NPF5;1	BnaA05g01710D	A05	980435	983231	1202	324	36285.7	9.32	0.027	2	plas
BnaC03.NPF5;1	BnaC03g22680D	C03	12539127	12544969	1911	575	63979.3	8.95	0.239	4	plas
BnaC04.NPF5;1a	BnaC04g01330D	C04	1036039	1043476	1984	585	65631.3	9.33	0.187	7	plas
BnaC04.NPF5;1b	BnaC04g47170D	C04	46281557	46288028	1844	573	63352.5	9.03	0.268	4	plas
BnaA02.NPF5;2a	BnaA02g24250D	A02	17622094	17625325	1817	587	65444.1	8.71	0.265	4	plas
BnaA02.NPF5;2b	BnaA02g24280D	A02	17635565	17638607	1482	493	55861.2	9.72	0.133	5	plas
BnaA09.NPF5;2	BnaA09g17780D	A09	10924825	10926919	1227	408	45303	9.6	0.278	3	plas
BnaAnn.NPF5;2a	BnaAnng11360D	Ann	12288979	12297629	1737	558	62148.5	9.16	0.182	5	plas
BnaAnn.NPF5;2b	BnaAnng30000D	Ann	34290703	34294184	1509	502	56076.6	9.06	0.326	4	plas
BnaC02.NPF5;2	BnaC02g47020D	C02_R	2854550	2860623	1566	521	57622.6	7.09	-0.051	7	plas
BnaC09.NPF5;2a	BnaC09g19090D	C09	15962102	15966091	1263	420	46731.6	9.1	0.283	5	plas
BnaC09.NPF5;2b	BnaC09g19100D	C09	15971487	15973143	909	302	33717.6	8.93	0.348	3	plas
BnaCnn.NPF5;2a	BnaCnng62140D	Cnn	61923568	61927059	1575	524	58483.3	9.13	0.313	3	plas
BnaCnn.NPF5;2b	BnaCnng63420D	Cnn	63311045	63315057	936	311	34750.1	9.04	0.024	2	plas
BnaA02.NPF5;3	BnaA02g24240D	A02	17608966	17612160	1758	585	66007.3	9.4	0.254	3	plas
BnaC02.NPF5;3	BnaC02g47290D	C02_R	3063540	3066671	1758	585	65824	9.33	0.241	3	plas
BnaA09.NPF5;4	BnaA09g34320D	A09	25170970	25174745	1686	561	62440.8	8.39	0.341	5	plas
BnaC04.NPF5;4	BnaC04g53060D	C04_R	693064	696701	1680	559	62392.8	8.43	0.342	5	plas
BnaA05.NPF5;5	BnaA05g06590D	A05	3590250	3592313	1545	514	56820.3	8.37	0.409	3	plas
BnaCnn.NPF5;5	BnaCnng43460D	Cnn	42515395	42523373	1578	525	57974.5	8.37	0.383	3	plas
BnaA03.NPF5;6	BnaA03g17480D	A03	8209856	8212123	1755	584	65246.3	8.72	0.34	3	plas
BnaA05.NPF5;6	BnaA05g06730D	A05	3656615	3659338	1706	559	62870.6	9.04	0.268	4	plas
BnaC03.NPF5;6	BnaC03g20920D	C03	11172265	11174685	1975	584	65311.3	8.72	0.319	3	plas
BnaC04.NPF5;6	BnaC04g07600D	C04	5573516	5576220	1680	559	62978.6	8.9	0.25	4	plas
BnaA04.NPF5;7	BnaA04g04460D	A04	3292063	3294730	1858	597	66611.9	8.86	0.311	3	plas
BnaA07.NPF5;7	BnaA07g16180D	A07	13771490	13775677	1835	596	66871.2	8.56	0.328	3	plas
BnaA09.NPF5;7	BnaA09g54940D	A09_R	2928214	2931256	1977	582	65041.9	8.08	0.289	3	plas
BnaC04.NPF5;7	BnaC04g26790D	C04	28097037	28099118	1721	495	55204.5	7.63	0.295	1	plas
BnaC06.NPF5;7	BnaC06g14960D	C06	17671615	17674276	1791	596	66818.2	8.53	0.332	3	plas
BnaC08.NPF5;7	BnaC08g24890D	C08	26765591	26767671	1451	364	40586.6	9.5	0.264	1	plas
BnaA02.NPF5;8	BnaA02g02370D	A02	1048431	1053506	1632	543	60635	9.07	0.315	2	plas
BnaA10.NPF5;8	BnaA10g29780D	A10_R	1929501	1932707	1880	558	62022.2	8.58	0.22	2	plas
BnaC02.NPF5;8	BnaC02g05830D	C02	3035309	3038588	1389	462	51666.6	9.02	0.232	2	plas
BnaC09.NPF5;8	BnaC09g42590D	C09	44078747	44080432	795	264	28955.3	6.99	0.329	1	plas
BnaCnn.NPF5;8a	BnaCnng65650D	Cnn	65344590	65347779	1905	563	62414.6	8.8	0.228	2	plas
BnaCnn.NPF5;8b	BnaCnng67440D	Cnn	67164661	67167845	1899	561	62124.3	8.88	0.243	2	plas
BnaA05.NPF5;9	BnaA05g33940D	A05	22880713	22883492	1952	570	63338.9	7.43	0.221	3	plas
BnaC05.NPF5;9	BnaC05g48750D	C05	43084954	43087478	1656	551	61215.3	5.48	0.242	4	plas
BnaA09.NPF5;10	BnaA09g30570D	A09	22726955	22729011	1757	561	61215.1	8.4	0.486	3	plas
BnaC05.NPF5;10	BnaC05g17820D	C05	11577249	11579568	2028	561	61138.9	6.89	0.514	3	plas
BnaA02.NPF5;11	BnaA02g15800D	A02	9244187	9246334	1701	532	58945.6	8.65	0.41	3	plas
BnaA07.NPF5;11a	BnaA07g23200D	A07	17499261	17501330	1587	528	58519.2	7.54	0.393	3	plas
BnaA07.NPF5;11b	BnaA07g23220D	A07	17506280	17508351	1569	522	58129.7	7.56	0.404	3	plas
BnaA07.NPF5;11c	BnaA07g23230D	A07	17512241	17514689	1500	499	55261.1	8.46	0.385	4	vacu
BnaA07.NPF5;11d	BnaA07g23240D	A07	17515419	17516225	786	261	29154.1	6.57	0.561	1	plas
BnaA07.NPF5;11e	BnaA07g29870D	A07	21281104	21282986	1593	530	58801.8	8.88	0.479	3	plas
BnaC02.NPF5;11a	BnaC02g21050D	C02	17709971	17716411	1386	461	50756.2	7.48	0.518	7	plas
BnaC02.NPF5;11b	BnaC02g21060D	C02	17724008	17726147	1698	532	59044.8	8.62	0.419	3	plas
BnaC06.NPF5;11	BnaC06g33210D	C06	33161029	33162923	1593	530	58784.7	8.72	0.455	3	plas
BnaCnn.NPF5;11a	BnaCnng33920D	Cnn	32195696	32197752	1587	528	58817.5	7.08	0.395	3	plas
BnaCnn.NPF5;11b	BnaCnng33940D	Cnn	32201921	32203975	1569	522	58132.7	7.55	0.397	3	plas
BnaCnn.NPF5;11c	BnaCnng33950D	Cnn	32214300	32219703	2043	680	74679.2	9.31	0.168	17	plas
BnaCnn.NPF5;11d	BnaCnng64880D	Cnn	64608501	64609049	549	182	20136.8	10.16	0.487	0	chlo
BnaA02.NPF5;12	BnaA02g15810D	A02	9247229	9249647	1668	555	60953.5	8.57	0.403	3	plas
BnaA07.NPF5;12	BnaA07g23210D	A07	17502185	17504636	1656	551	60690.4	8.81	0.389	3	plas
BnaC02.NPF5;12	BnaC02g21070D	C02	17727064	17729357	1665	554	60864.2	8.56	0.371	3	plas
BnaCnn.NPF5;12	BnaCnng33930D	Cnn	32199153	32201218	1659	552	60706.3	8.78	0.381	3	plas
BnaA02.NPF5;13	BnaA02g15780D	A02	9211566	9213481	1569	522	57214	7.5	0.577	2	plas
BnaA07.NPF5;13	BnaA07g23260D	A07	17521456	17523093	1140	379	41782.1	6.11	0.237	3	plas
BnaCnn.NPF5;13	BnaCnng07650D	Cnn	7015783	7018097	1497	498	54258.2	5.21	0.596	4	plas
BnaCnn.NPF5;14a	BnaCnng48110D	Cnn	47378835	47380753	1569	522	57411.4	8.51	0.598	2	plas
BnaCnn.NPF5;14b	BnaCnng04540D	Cnn	4028070	4030464	1792	543	60225.5	7.1	0.464	3	plas
BnaA08.NPF5;15a	BnaA08g19500D	A08	15006445	15008368	1642	536	59670.6	8.12	0.397	2	plas
BnaA08.NPF5;15b	BnaA08g19510D	A08	15011828	15015562	1985	640	70706.3	6.74	0.08	7	plas
BnaA08.NPF5;15c	BnaA08g20790D	A08	15569939	15572544	1980	564	61886	8.43	0.4	3	plas
BnaC08.NPF5;15	BnaC08g06020D	C08	8575969	8578723	1873	565	61972.1	8.63	0.408	3	plas
BnaCnn.NPF5;15	BnaCnng04550D	Cnn	4033729	4035652	1612	526	58603.7	9.14	0.424	3	plas
BnaA07.NPF5;16	BnaA07g10390D	A07	9860714	9862993	1737	562	62630.9	8.35	0.38	3	vacu
BnaA09.NPF5;16	BnaA09g30560D	A09	22724276	22726641	1836	564	62588.8	8.44	0.376	3	plas
BnaC05.NPF5;16	BnaC05g17830D	C05	11579675	11581907	1695	564	62658.9	8.44	0.381	3	plas
BnaC07.NPF5;16	BnaC07g13630D	C07	19350280	19357780	2520	562	62449.7	8.54	0.362	3	vacu
BnaA02.NPF6;1	BnaA02g01590D	A02	746822	749093	1960	622	68980.3	8.67	0.331	4	plas
BnaC02.NPF6;1	BnaC02g04710D	C02	2492966	2495241	1960	622	68959.3	8.84	0.34	4	plas
BnaA07.NPF6;2	BnaA07g12830D	A07	11472578	11478435	2305	587	64699.7	9.03	0.351	6	plas
BnaC04.NPF6;2	BnaC04g17300D	C04	15551051	15556735	2077	600	66352.7	9.43	0.263	7	plas
BnaC07.NPF6;2	BnaC07g16870D	C07	22898767	22905060	2320	601	66444.1	9.42	0.326	7	plas
BnaA08.NPF6;3	BnaA08g24900D	A08	17272930	17276907	2018	575	63513.2	8.53	0.345	5	plas
BnaA09.NPF6;3	BnaA09g47380D	A09	31936048	31940164	2089	574	63413.2	8.24	0.334	5	plas
BnaC05.NPF6;3	BnaC05g09690D	C05	5282409	5291053	1183	349	38100	8.07	0.225	5	plas
BnaC08.NPF6;3a	BnaC08g15370D	C08	19835450	19839708	1965	575	63591.4	8.65	0.329	5	plas
BnaC08.NPF6;3b	BnaC08g41560D	C08	36111785	36116248	2041	574	63354.1	8.43	0.334	5	plas
BnaCnn.NPF6;3	BnaCnng61860D	Cnn	61730613	61732106	1124	332	36690.7	9.05	0.264	3	plas
BnaA05.NPF6;4	BnaA05g19580D	A05	14972264	14974872	1806	479	52690.4	8.65	0.235	5	plas
BnaC05.NPF6;4	BnaC05g30740D	C05	29784865	29800625	1587	471	51908.5	8.9	0.203	5	plas
BnaA10.NPF7.1	BnaA10g15520D	A10	12028858	12031169	1824	607	67068.5	6.12	0.218	3	plas
BnaC09.NPF7;1	BnaC09g38060D	C09	41083536	41085810	1824	607	67082.6	6.12	0.221	3	plas
BnaA01.NPF7;2	BnaA01g11510D	A01	5715790	5718126	2061	583	64604.3	6.22	0.211	3	plas
BnaA03.NPF7;2	BnaA03g44820D	A03	22774854	22776862	1752	583	64603.6	7.52	0.208	3	plas
BnaC07.NPF7;2	BnaC07g36810D	C07	38737319	38739325	1752	583	64674.7	8.18	0.207	3	plas
BnaCnn.NPF7;2	BnaCnng78690D	Cnn	80520183	80521816	1272	388	43814.5	6.6	0.11	2	plas
BnaA05.NPF7;3	BnaA05g35790D	A05_R	1269482	1274007	1936	614	68720.5	5.93	0.094	5	plas
BnaA09.NPF7;3	BnaA09g24330D	A09	17085147	17089456	1969	620	69408.1	6.14	0.082	5	plas
BnaC05.NPF7;3a	BnaC05g24580D	C05	19037761	19041900	1968	619	69349.1	6.35	0.094	5	plas
BnaC05.NPF7;3b	BnaC05g28620D	C05	26898087	26903213	2744	614	68706.4	5.93	0.094	5	plas
BnaA04.NPF8;1	BnaA04g04310D	A04	3192007	3195151	2614	650	73468.9	8.72	0.092	5	plas
BnaA09.NPF8;1	BnaA09g34070D	A09	25043914	25046657	1520	439	48949	5.12	0.133	5	plas
BnaC04.NPF8;1	BnaC04g26500D	C04	27897605	27900724	2547	559	62603.4	8.19	0.188	4	plas
BnaC08.NPF8;1	BnaC08g25000D	C08	26916570	26919487	1614	537	60098.8	5.54	0.085	6	plas
BnaA10.NPF8;2	BnaA10g27530D	A10	17316843	17319372	2277	567	62895.8	6.79	0.294	3	plas
BnaCnn.NPF8;2	BnaCnng03860D	Cnn	2992562	2995074	2294	567	62987.8	6.56	0.273	3	plas
BnaA06.NPF8;3a	BnaA06g09430D	A06	5060242	5062339	1389	448	50056.9	5.49	0.228	4	plas
BnaA06.NPF8;3b	BnaA06g34380D	A06	22712295	22715168	2148	657	73554.4	7.07	0.264	4	plas
BnaA09.NPF8;3a	BnaA09g18920D	A09	11845909	11848399	1966	584	64153.1	5.77	0.284	3	plas
BnaA09.NPF8;3b	BnaA09g56930D	A09_R	3940971	3944049	1799	578	63729.8	5.16	0.389	4	plas
BnaC07.NPF8;3	BnaC07g21430D	C07	28069176	28071802	1961	585	64332.3	5.88	0.263	4	plas
BnaC08.NPF8;3	BnaC08g39460D	C08	35147423	35150853	1799	578	63597.8	5.26	0.396	4	plas
BnaC09.NPF8;3a	BnaC09g20890D	C09	18138766	18140608	1302	321	35610.9	6.17	0.08	3	cyto
BnaC09.NPF8;3b	BnaC09g20910D	C09	18144673	18147040	1965	584	64137.1	5.77	0.29	3	plas
BnaCnn.NPF8;3	BnaCnng54700D	Cnn	54545845	54547000	855	284	31320.7	5.42	0.615	2	plas
BnaA02.NPF8;4	BnaA02g26150D	A02	19218430	19220830	1602	499	55585.2	5.22	0.277	6	plas
BnaC02.NPF8;4	BnaC02g34280D	C02	36723974	36726384	1625	508	56507.3	5.4	0.239	5	plas
BnaA09.NPF8;5	BnaA09g18900D	A09	11838777	11841720	1854	579	64430.9	6.42	0.272	4	plas
BnaC09.NPF8;5a	BnaC09g10630D	C09	7177379	7183305	1056	351	39404.6	5.91	0.205	5	plas
BnaC09.NPF8;5b	BnaC09g20900D	C09	18140901	18141897	997	283	31677.3	8.64	0.417	0	plas
Note: Chrom., Chromosome; MW, molecular weight; PI, isoelectric point; plas, plasma membrane; cyto, cytoplasm; vacu, vacuole membranel; chlo, chloroplast membrane
