# Supplementary material for: Genome-Wide Systematic Characterization of the NPF Family Genes and Their Transcriptional Responses to Multiple Nutrient Stresses in Allotetraploid Rapeseed
Source: Int J Mol Sci. 2020 Aug 19;21(17):5947. doi: 10.3390/ijms21175947 (PMC7504168; doi:10.3390/ijms21175947)
Supplement: Supplementary file 1 [file ijms-21-05947-s001.zip › Table S3.xlsx]

## Sheet: Sheet1
Table S3. Non-synonymous (Ka) and synonymous (Ks) nucleotide substitution rates for NPF coding loci in Arabidopsis and Brassica napus
Arabidopsis ID	Arabidopsis gene name	B. napus ID	B. napus gene name	Ka	Ks	Ka/Ks
AT3G16180	AtNPF1;1	BnaA01g28150D	BnaA01.NPF1;1	0.0719	0.3285	0.2189
		BnaA05g23510D	BnaA05.NPF1;1	0.0566	0.3846	0.1473
		BnaC01g35410D	BnaC01.NPF1;1	0.0682	0.4191	0.1627
		BnaC03g77810D	BnaC03.NPF1;1	0.077	0.4027	0.1912
		BnaC05g37210D	BnaC05.NPF1;1	0.0523	0.4032	0.1296
		BnaCnng68850D	BnaCnn.NPF1;1	0.0631	0.3902	0.1617
AT1G52190	AtNPF1;2	BnaAnng30710D	BnaAnn.NPF1;2	0.0546	0.395	0.1383
		BnaCnng63980D	BnaCnn.NPF1;2	0.0562	0.4125	0.1363
AT5G11570	AtNPF1;3	BnaC02g03900D	BnaC02.NPF1;3	0.2448	0.4904	0.4992
		BnaCnng57240D	BnaCnn.NPF1;3	0.1301	0.4435	0.2934
AT3G45690	AtNPF2;2	BnaC02g17990D	BnaC02.NPF2;2	0.1343	0.5992	0.2241
AT3G45680	AtNPF2;3	BnaA01g26960D	BnaA01.NPF2;3	0.1019	0.5152	0.1979
		BnaA02g13640D	BnaA02.NPF2;3	0.1018	0.5731	0.1776
		BnaA06g18420D	BnaA06.NPF2;3	0.1332	0.5819	0.2289
AT3G45660	AtNPF2;6	BnaCnng15890D	BnaCnn.NPF2;6	0.1285	0.5429	0.2366
AT3G45650	AtNPF2;7	BnaA06g18430D	BnaA06.NPF2;7	0.0556	0.3546	0.1569
		BnaC03g55450D	BnaC03.NPF2;7	0.0699	0.3383	0.2067
AT5G28470	AtNPF2;8	BnaA06g29150D	BnaA06.NPF2;8	0.0902	0.5731	0.1574
		BnaAnng11510D	BnaAnn.NPF2;8	0.0961	0.4861	0.1977
		BnaC02g39450D	BnaC02.NPF2;8	0.0952	0.4723	0.2015
		BnaC07g49410D	BnaC07.NPF2;8	0.0945	0.5767	0.1639
AT1G18880	AtNPF2;9	BnaA06g13070D	BnaA06.NPF2;9	0.0516	0.4213	0.1224
		BnaA08g22330D	BnaA08.NPF2;9	0.0516	0.4334	0.119
		BnaA09g44430D	BnaA09.NPF2;9	0.0591	0.4733	0.125
		BnaC08g18440D	BnaC08.NPF2;9a	0.046	0.4686	0.0981
		BnaC08g36990D	BnaC08.NPF2;9b	0.0493	0.4256	0.1158
		BnaC09g43150D	BnaC09.NPF2;9	0.0803	0.5252	0.1528
AT3G47960	AtNPF2;10	BnaA01g20270D	BnaA01.NPF2;10	0.1004	0.473	0.2123
		BnaA06g16980D	BnaA06.NPF2;10a	0.0956	0.5266	0.1816
		BnaA06g20740D	BnaA06.NPF2;10b	0.0847	0.4806	0.1763
		BnaC01g25280D	BnaC01.NPF2;10	0.0993	0.4755	0.2088
		BnaC03g75950D	BnaC03.NPF2;10	0.0777	0.5153	0.1508
		BnaCnng63460D	BnaCnn.NPF2;10	0.0848	0.4823	0.1758
AT5G62680	AtNPF2;11	BnaA02g33530D	BnaA02.NPF2;11	0.0419	0.5418	0.0773
		BnaA06g22160D	BnaA06.NPF2;11	0.0411	0.5284	0.0779
		BnaA09g06180D	BnaA09.NPF2;11a	0.15	0.7517	0.1995
		BnaA09g06190D	BnaA09.NPF2;11b	0.0735	0.4884	0.1504
		BnaC02g42260D	BnaC02.NPF2;11a	0.0509	0.5677	0.0896
		BnaC02g42280D	BnaC02.NPF2;11b	0.0455	0.5484	0.083
		BnaC03g51560D	BnaC03.NPF2;11	0.0408	0.5391	0.0757
		BnaC09g05810D	BnaC09.NPF2;11	0.0727	0.4642	0.1566
AT1G27080	AtNPF2;12	BnaA07g09200D	BnaA07.NPF2;12a	0.1258	0.6162	0.2042
		BnaA07g09690D	BnaA07.NPF2;12b	0.1276	0.6463	0.1974
		BnaC07g12690D	BnaC07.NPF2;12	0.13	0.6124	0.2123
AT1G69870	AtNPF2;13	BnaA02g35730D	BnaA02.NPF2;13	0.0709	0.4655	0.1524
		BnaA07g24080D	BnaA07.NPF2;13a	0.0929	0.4815	0.193
		BnaA07g28390D	BnaA07.NPF2;13b	0.0813	0.4717	0.1723
		BnaC06g25140D	BnaC06.NPF2;13a	0.0934	0.4661	0.2003
		BnaC06g30920D	BnaC06.NPF2;13b	0.0798	0.4392	0.1816
		BnaCnng24110D	BnaCnn.NPF2;13	0.0693	0.4433	0.1564
AT1G69860	AtNPF2;14	BnaA07g28380D	BnaA07.NPF2;14	0.09	0.4146	0.217
		BnaC06g30910D	BnaC06.NPF2;14	0.0879	0.4143	0.2121
AT1G68570	AtNPF3;1	BnaA07g24560D	BnaA07.NPF3;1a	0.0707	0.6179	0.1144
		BnaA07g27240D	BnaA07.NPF3;1b	0.1618	0.7689	0.2104
		BnaC06g25780D	BnaC06.NPF3;1a	0.0831	0.6482	0.1281
		BnaC06g30180D	BnaC06.NPF3;1b	0.0371	0.5124	0.0724
		BnaCnng27190D	BnaCnn.NPF3;1a	0.0509	0.5441	0.0935
		BnaCnng63330D	BnaCnn.NPF3;1b	0.0434	0.3472	0.1249
AT3G25260	AtNPF4;1	BnaA03g57770D	BnaA03.NPF4;1a	0.1181	0.4446	0.2656
		BnaA03g57790D	BnaA03.NPF4;1b	0.1135	0.4052	0.2801
		BnaC03g44610D	BnaC03.NPF4;1	0.1416	0.5051	0.2804
AT3G25280	AtNPF4;2	BnaA07g14010D	BnaA07.NPF4;2	0.1398	0.4717	0.2964
		BnaC04g15610D	BnaC04.NPF4;2	0.14	0.4913	0.285
AT1G59740	AtNPF4;3	BnaA09g14450D	BnaA09.NPF4;3	0.0695	0.4373	0.1589
		BnaAnng24930D	BnaAnn.NPF4;3	0.0942	0.4439	0.2123
		BnaC01g28290D	BnaC01.NPF4;3	0.0533	0.3727	0.1431
		BnaCnng47430D	BnaCnn.NPF4;3a	0.0503	0.4081	0.1232
		BnaCnng69820D	BnaCnn.NPF4;3b	0.1034	0.4214	0.2453
AT1G33440	AtNPF4;4	BnaA09g23640D	BnaA09.NPF4;4	0.0349	0.3589	0.0972
		BnaCnng18870D	BnaCnn.NPF4;4	0.0551	0.3824	0.144
AT1G27040	AtNPF4;5	BnaA07g09220D	BnaA07.NPF4;5a	0.11	0.4874	0.2257
		BnaA07g09230D	BnaA07.NPF4;5b	0.0968	0.5029	0.1925
		BnaC07g12650D	BnaC07.NPF4;5	0.1171	0.4926	0.2377
AT1G69850	AtNPF4;6	BnaA07g28370D	BnaA07.NPF4;6	0.0438	0.4994	0.0878
		BnaC06g30900D	BnaC06.NPF4;6	0.0463	0.5133	0.0901
AT5G62730	AtNPF4;7	BnaA06g22240D	BnaA06.NPF4;7	0.0501	0.4619	0.1084
		BnaC03g51520D	BnaC03.NPF4;7	0.0518	0.4518	0.1146
AT2G40460	AtNPF5;1	BnaA03g19060D	BnaA03.NPF5;1	0.0425	0.3118	0.1363
		BnaA04g23260D	BnaA04.NPF5;1	0.041	0.3611	0.1136
		BnaA05g01710D	BnaA05.NPF5;1	0.1113	0.4566	0.2438
		BnaC03g22680D	BnaC03.NPF5;1	0.0376	0.3175	0.1185
		BnaC04g01330D	BnaC04.NPF5;1a	0.059	0.4207	0.1403
		BnaC04g47170D	BnaC04.NPF5;1b	0.0394	0.3711	0.1061
AT5G46050	AtNPF5;2	BnaA02g24250D	BnaA02.NPF5;2a	0.1021	0.5541	0.1843
		BnaA02g24280D	BnaA02.NPF5;2b	0.1431	0.6561	0.2181
		BnaA09g17780D	BnaA09.NPF5;2	0.1045	0.5286	0.1978
		BnaAnng11360D	BnaAnn.NPF5;2a	0.0395	0.5214	0.0757
		BnaAnng30000D	BnaAnn.NPF5;2b	0.1046	0.5245	0.1994
		BnaC02g47020D	BnaC02.NPF5;2	0.4211	0.9739	0.4324
		BnaC09g19090D	BnaC09.NPF5;2a	0.0983	0.4897	0.2007
		BnaC09g19100D	BnaC09.NPF5;2b	0.1064	0.6041	0.1762
		BnaCnng62140D	BnaCnn.NPF5;2a	0.1038	0.5539	0.1873
		BnaCnng63420D	BnaCnn.NPF5;2b	0.0362	0.5055	0.0715
AT5G46040	AtNPF5;3	BnaA02g24240D	BnaA02.NPF5;3	0.0997	0.4258	0.234
		BnaC02g47290D	BnaC02.NPF5;3	0.098	0.4781	0.2049
AT3G54450	AtNPF5;4	BnaA09g34320D	BnaA09.NPF5;4	0.0807	0.4489	0.1797
		BnaC04g53060D	BnaC04.NPF5;4	0.0601	0.4211	0.1428
AT2G38100	AtNPF5;5	BnaA05g06590D	BnaA05.NPF5;5	0.0822	0.4723	0.1741
		BnaCnng43460D	BnaCnn.NPF5;5	0.0813	0.4654	0.1746
AT2G37900	AtNPF5;6	BnaA03g17480D	BnaA03.NPF5;6	0.0739	0.3893	0.1897
		BnaA05g06730D	BnaA05.NPF5;6	0.1054	0.3807	0.277
		BnaC03g20920D	BnaC03.NPF5;6	0.0693	0.3556	0.195
		BnaC04g07600D	BnaC04.NPF5;6	0.109	0.3905	0.2792
AT3G53960	AtNPF5;7	BnaA04g04460D	BnaA04.NPF5;7	0.0841	0.472	0.1782
		BnaA07g16180D	BnaA07.NPF5;7	0.0804	0.4272	0.1882
		BnaA09g54940D	BnaA09.NPF5;7	0.0864	0.3566	0.2424
		BnaC04g26790D	BnaC04.NPF5;7	0.1157	0.5184	0.2231
		BnaC06g14960D	BnaC06.NPF5;7	0.0842	0.4085	0.2061
		BnaC08g24890D	BnaC08.NPF5;7	0.1082	0.4397	0.246
AT5G14940	AtNPF5;8	BnaA02g02370D	BnaA02.NPF5;8	0.064	0.4503	0.1422
		BnaA10g29780D	BnaA10.NPF5;8	0.0611	0.3584	0.1706
		BnaC02g05830D	BnaC02.NPF5;8	0.0761	0.5318	0.143
		BnaC09g42590D	BnaC09.NPF5;8	0.0622	0.3251	0.1914
		BnaCnng65650D	BnaCnn.NPF5;8a	0.0702	0.3695	0.1901
		BnaCnng67440D	BnaCnn.NPF5;8b	0.0668	0.3727	0.1793
AT3G01350	AtNPF5;9	BnaA05g33940D	BnaA05.NPF5;9	0.0552	0.4205	0.1313
		BnaC05g48750D	BnaC05.NPF5;9	0.0555	0.4661	0.1192
AT1G22540	AtNPF5;10	BnaA09g30570D	BnaA09.NPF5;10	0.0607	0.4637	0.1309
		BnaC05g17820D	BnaC05.NPF5;10	0.0647	0.4563	0.1419
AT1G72130	AtNPF5;11	BnaA02g15800D	BnaA02.NPF5;11	0.1245	0.6622	0.1879
		BnaA07g23200D	BnaA07.NPF5;11a	0.1343	0.6159	0.2181
		BnaA07g23220D	BnaA07.NPF5;11b	0.1286	0.4215	0.3051
		BnaA07g23230D	BnaA07.NPF5;11c	0.1122	0.4603	0.2438
		BnaA07g23240D	BnaA07.NPF5;11d	0.1154	0.5165	0.2235
		BnaA07g29870D	BnaA07.NPF5;11e	0.1396	0.6228	0.2242
		BnaC02g21050D	BnaC02.NPF5;11a	0.1969	0.6155	0.3199
		BnaC02g21060D	BnaC02.NPF5;11b	0.1273	0.6648	0.1915
		BnaC06g33210D	BnaC06.NPF5;11	0.1428	0.6534	0.2185
		BnaCnng33920D	BnaCnn.NPF5;11a	0.1375	0.5882	0.2338
		BnaCnng33940D	BnaCnn.NPF5;11b	0.133	0.4505	0.2951
		BnaCnng33950D	BnaCnn.NPF5;11c	0.2042	0.5535	0.3689
		BnaCnng64880D	BnaCnn.NPF5;11d	0.2572	0.7501	0.3429
AT1G72140	AtNPF5;12	BnaA02g15810D	BnaA02.NPF5;12	0.1004	0.4937	0.2033
		BnaA07g23210D	BnaA07.NPF5;12	0.1026	0.5219	0.1966
		BnaC02g21070D	BnaC02.NPF5;12	0.1001	0.5076	0.1972
		BnaCnng33930D	BnaCnn.NPF5;12	0.1047	0.5746	0.1822
AT1G72125	AtNPF5;13	BnaA02g15780D	BnaA02.NPF5;13	0.1139	0.4944	0.2304
		BnaA07g23260D	BnaA07.NPF5;13	0.1761	0.6661	0.2644
		BnaCnng07650D	BnaCnn.NPF5;13	0.1115	0.5618	0.1985
AT1G72120	AtNPF5;14	BnaCnng48110D	BnaCnn.NPF5;14a	0.1094	0.5225	0.2094
		BnaCnng04540D	BnaCnn.NPF5;14b	0.2934	1.493	0.1965
AT1G22570	AtNPF5;15	BnaA08g19500D	BnaA08.NPF5;15a	0.1463	0.6848	0.2136
		BnaA08g19510D	BnaA08.NPF5;15b	0.2026	0.6852	0.2956
		BnaA08g20790D	BnaA08.NPF5;15c	0.0727	0.5258	0.1382
		BnaC08g06020D	BnaC08.NPF5;15	0.0751	0.5145	0.146
		BnaCnng04550D	BnaCnn.NPF5;15	0.1417	0.6764	0.2095
AT1G22550	AtNPF5;16	BnaA07g10390D	BnaA07.NPF5;16	0.0735	0.5232	0.1405
		BnaA09g30560D	BnaA09.NPF5;16	0.0684	0.5159	0.1326
		BnaC05g17830D	BnaC05.NPF5;16	0.0675	0.5263	0.1283
		BnaC07g13630D	BnaC07.NPF5;16	0.0749	0.5383	0.1391
AT5G13400	AtNPF6;1	BnaA02g01590D	BnaA02.NPF6;1	0.0328	0.4119	0.0797
		BnaC02g04710D	BnaC02.NPF6;1	0.0343	0.4197	0.0817
AT2G26690	AtNPF6;2	BnaA07g12830D	BnaA07.NPF6;2	0.0428	0.4438	0.0964
		BnaC04g17300D	BnaC04.NPF6;2	0.0416	0.4115	0.1011
		BnaC07g16870D	BnaC07.NPF6;2	0.0452	0.4235	0.1067
AT1G12110	AtNPF6;3	BnaA08g24900D	BnaA08.NPF6;3	0.0412	0.4733	0.087
		BnaA09g47380D	BnaA09.NPF6;3	0.0469	0.5474	0.0857
		BnaC05g09690D	BnaC05.NPF6;3	0.0485	0.5254	0.0923
		BnaC08g15370D	BnaC08.NPF6;3a	0.0416	0.4446	0.0936
		BnaC08g41560D	BnaC08.NPF6;3b	0.0457	0.524	0.0873
		BnaCnng61860D	BnaCnn.NPF6;3	0.0789	0.5771	0.1368
AT3G21670	AtNPF6;4	BnaA05g19580D	BnaA05.NPF6;4	0.0374	0.5103	0.0733
		BnaC05g30740D	BnaC05.NPF6;4	0.0374	0.5296	0.0705
AT5G19640	AtNPF7;1	BnaA10g15520D	BnaA10.NPF7.1	0.0745	0.4919	0.1514
		BnaC09g38060D	BnaC09.NPF7;1	0.0764	0.5126	0.1491
AT4G21680	AtNPF7;2	BnaA01g11510D	BnaA01.NPF7;2	0.0444	0.4521	0.0981
		BnaA03g44820D	BnaA03.NPF7;2	0.0371	0.4841	0.0767
		BnaC07g36810D	BnaC07.NPF7;2	0.0375	0.4803	0.0781
		BnaCnng78690D	BnaCnn.NPF7;2	0.0606	0.515	0.1176
AT1G32450	AtNPF7;3	BnaA05g35790D	BnaA05.NPF7;3	0.0448	0.3614	0.1239
		BnaA09g24330D	BnaA09.NPF7;3	0.0489	0.3687	0.1325
		BnaC05g24580D	BnaC05.NPF7;3a	0.0425	0.3526	0.1204
		BnaC05g28620D	BnaC05.NPF7;3b	0.044	0.3772	0.1166
AT3G54140	AtNPF8;1	BnaA04g04310D	BnaA04.NPF8;1	0.0329	0.5785	0.0569
		BnaA09g34070D	BnaA09.NPF8;1	0.0892	0.5282	0.1689
		BnaC04g26500D	BnaC04.NPF8;1	0.0277	0.6259	0.0442
		BnaC08g25000D	BnaC08.NPF8;1	0.1013	0.5368	0.1888
AT5G01180	AtNPF8;2	BnaA10g27530D	BnaA10.NPF8;2	0.0924	0.543	0.1701
		BnaCnng03860D	BnaCnn.NPF8;2	0.0939	0.5409	0.1736
AT2G02040	AtNPF8;3	BnaA06g09430D	BnaA06.NPF8;3a	0.1555	0.9612	0.1618
		BnaA06g34380D	BnaA06.NPF8;3b	0.0402	0.6085	0.0661
		BnaA09g18920D	BnaA09.NPF8;3a	0.0285	0.7016	0.0406
		BnaA09g56930D	BnaA09.NPF8;3b	0.1546	1.1334	0.1364
		BnaC07g21430D	BnaC07.NPF8;3	0.0234	0.6026	0.0388
		BnaC08g39460D	BnaC08.NPF8;3	0.1622	1.1503	0.141
		BnaC09g20890D	BnaC09.NPF8;3a	0.1434	0.9445	0.1518
		BnaC09g20910D	BnaC09.NPF8;3b	0.0285	0.6872	0.0414
		BnaCnng54700D	BnaCnn.NPF8;3	0.2541	1.3054	0.1947
AT2G02020	AtNPF8;4	BnaA02g26150D	BnaA02.NPF8;4	0.0662	0.4347	0.1523
		BnaC02g34280D	BnaC02.NPF8;4	0.0683	0.4181	0.1633
AT1G62200	AtNPF8;5	BnaA09g18900D	BnaA09.NPF8;5	0.1612	0.7715	0.2089
		BnaC09g10630D	BnaC09.NPF8;5a	0.3027	0.7265	0.4167
		BnaC09g20900D	BnaC09.NPF8;5b	0.2061	0.8227	0.2505
