# Supplementary material for: Genome-Wide Systematic Characterization of the NPF Family Genes and Their Transcriptional Responses to Multiple Nutrient Stresses in Allotetraploid Rapeseed
Source: Int J Mol Sci. 2020 Aug 19;21(17):5947. doi: 10.3390/ijms21175947 (PMC7504168; doi:10.3390/ijms21175947)
Supplement: Supplementary file 1 [file ijms-21-05947-s001.zip › Table S4.xlsx]

## Sheet: Sheet1
Table S4. FPKM of the NPF family in leaves and roots of Brassica napus under nitrogen, phosphorus, potassium stresses and ammonium toxicity
Gene name	Gene ID	Leaf_CK	Leaf_LN	Leaf_LP	Leaf_LK	Leaf_NN	Leaf_AN	Root_CK	Root_LN	Root_LP	Root_LK	Root_NN	Root_AN
BnaA01.NPF1;1	BnaA01g28150D	0.43	0.543333	0.26	0.583333	0.718752	0.277715	0.0133333	0	0.28	0.18	0.150595	0.0449577
BnaA05.NPF1;1	BnaA05g23510D	8.39	2.23	3.46	3.71333	13.659	7.31924	260.653	108.623	3.82667	2.67333	4.21918	2.51025
BnaC01.NPF1;1	BnaC01g35410D	8.35333	6.97667	8.6	11.12	0.524514	0.236317	6.49667	8.1	0.613333	0.33	0.0729533	0.0261594
BnaC03.NPF1;1	BnaC03g77810D	0.14	0.34	0.163333	0.336667	0.293674	0.0366729	14.51	20.3267	0.07	0.07	0.0538134	0.0259559
BnaC05.NPF1;1	BnaC05g37210D	4.34	1.58	2.20333	2.41	5.63373	4.10944	0.25	0.506667	2.09333	1.84	3.92094	0.623278
BnaCnn.NPF1;1	BnaCnng68850D	1.87	1.11667	1.18	2.27	1.30437	0.569035	0	0	0.63	1.02333	0.347802	0.170335
BnaAnn.NPF1;2	BnaAnng30710D	9.36333	2.27	3.9	15.64	9.47823	8.92489	33.53	38.8667	0.376667	0.403333	0.504646	0.143518
BnaCnn.NPF1;2	BnaCnng63980D	7.34667	1.80333	2.34	13.5533	8.34102	7.64527	0	0.0166667	0.983333	0.746667	0.803949	0.26836
BnaC02.NPF1;3	BnaC02g03900D	0	0	0	0	0.057002	0.0155297	0.153333	0.196667	0	0.153333	0.0225458	0.0617429
BnaCnn.NPF1;3	BnaCnng57240D	0.05	0.0133333	0.0266667	0.0233333	0.186934	0.0709858	0	0	22.23	11.1267	10.8319	1.01995
BnaC02.NPF2;2	BnaC02g17990D	0.11	0.0266667	0.08	0.0966667	0.358727	0.0211847	0.6	0.796667	4.10333	2.30667	4.71667	4.483
BnaA01.NPF2;3	BnaA01g26960D	0.323333	0.32	1.37667	0.486667	0.515032	2.82674	1.45	0.0533333	0.156667	0.123333	0.0552081	0.554101
BnaA02.NPF2;3	BnaA02g13640D	0.0733333	0.0366667	0.14	0.0366667	0	0.0490769	28.0833	4.82	2.02	2.64667	1.99904	0.818721
BnaA06.NPF2;3	BnaA06g18420D	0	0	0.156667	0	0	0	5.16333	2.49	1.26	0.73	0.208573	0.0307453
BnaCnn.NPF2;6	BnaCnng15890D	0	0.14	0	0	0	0.0637507	0	0.01	0.213333	0.173333	0.0492313	0.0448518
BnaA06.NPF2;7	BnaA06g18430D	0.28	0.193333	0.993333	0.146667	0.340794	0.548138	2.9	1.43333	8.04667	5.74	6.47613	3.81567
BnaC03.NPF2;7	BnaC03g55450D	0.476667	0.273333	1.20667	0.19	0.590317	0.653604	0.24	0.35	6.67	4.76	5.57398	2.43648
BnaA06.NPF2;8	BnaA06g29150D	0	0	0	0	0	0	0.02	0.01	0	0	0	0
BnaAnn.NPF2;8	BnaAnng11510D	0	0	0	0	0	0	38.4467	45.1833	0	0	0	0
BnaC02.NPF2;8	BnaC02g39450D	0	0	0	0	0	0	0.336667	0.45	0	0	0	0
BnaC07.NPF2;8	BnaC07g49410D	0	0	0	0	0	0	0.09	0.296667	0	0	0	0
BnaA06.NPF2;9	BnaA06g13070D	0	0.0933333	0.296667	0.106667	0.0110263	0.018657	9.98	5.19333	3.92667	12.32	6.08461	2.33788
BnaA08.NPF2;9	BnaA08g22330D	0	0.0666667	0	0	0.169429	0.0765775	0.69	0.643333	0	0	1.3994	6.53362
BnaA09.NPF2;9	BnaA09g44430D	0.0133333	0.486667	0.426667	0.263333	0.0715	0.798579	2.70333	2.68	13.65	9.75333	6.5457	7.94912
BnaC08.NPF2;9a	BnaC08g18440D	0.0866667	0.37	0.196667	0.163333	0.295007	0.411031	0.0166667	0.0766667	12.3633	8.09	6.49791	12.6127
BnaC08.NPF2;9b	BnaC08g36990D	0.0666667	0.49	0.203333	0.223333	0.112179	0.432425	0.116667	0.553333	2.34667	0.98	1.52576	3.27983
BnaC09.NPF2;9	BnaC09g43150D	0.0166667	0.11	0.0266667	0.106667	0	0.0386331	0	0	1.51333	1.38	0.112325	0.0385384
BnaA01.NPF2;10	BnaA01g20270D	0.02	0	0	0.0266667	0	0	3.30667	0.0366667	0.0133333	0	0.00572132	0.00738618
BnaA06.NPF2;10a	BnaA06g16980D	19.21	16.8467	12.1433	13.36	31.8154	14.5118	3.07333	1.41667	0.746667	1.08	4.37934	0.991384
BnaA06.NPF2;10b	BnaA06g20740D	0.363333	0.85	0.393333	0.5	1.05184	0.901532	17.57	8.14667	0.436667	0.286667	0.872538	0.750834
BnaC01.NPF2;10	BnaC01g25280D	0.0466667	0.153333	0.133333	0.15	0.0742898	0.0377915	6.37333	8.04	0	0	0.025547	0.0072303
BnaC03.NPF2;10	BnaC03g75950D	8.69	23.0967	14.0533	11.4833	23.4115	18.8529	20.78	29.4867	1.93	1.64333	13.119	2.40524
BnaCnn.NPF2;10	BnaCnng63460D	3.44667	5.35333	5.03	3.28	4.26329	3.53147	0	0	5.98667	5.16	4.20436	3.7711
BnaA02.NPF2;11	BnaA02g33530D	3.1	10.4	5.21333	3.98	5.96426	6.51019	74.5867	8.93667	8.79667	18.6467	28.7132	11.1087
BnaA06.NPF2;11	BnaA06g22160D	8.33333	15.4567	10.4633	7.11333	22.237	5.42684	29.6333	13.9433	11.35	10.9333	49.7848	6.34983
BnaA09.NPF2;11a	BnaA09g06180D	0	0	0	0	0	0	3.07667	2.97667	0	0	0	0
BnaA09.NPF2;11b	BnaA09g06190D	1.73333	5.58667	2.91	2.80333	4.12802	1.39181	8.6	8.49667	12.0567	20.7667	42.6975	11.6887
BnaC02.NPF2;11a	BnaC02g42260D	0	0	0.0466667	0	0.447521	0.598957	0.486667	0.63	0	0	4.99014	4.15752
BnaC02.NPF2;11b	BnaC02g42280D	0	0.05	0.0266667	0	0.881205	1.4809	5.37333	6.98	0	0.0266667	4.74283	3.68844
BnaC03.NPF2;11	BnaC03g51560D	12.7367	26.6667	16.5367	13.0167	26.16	9.29007	0.06	0.0866667	15.0767	20.27	68.2773	12.313
BnaC09.NPF2;11	BnaC09g05810D	1.17333	11.0133	3.90333	2.78333	4.26808	1.53989	0	0.203333	25.87	47.44	55.4921	24.1502
BnaA07.NPF2;12a	BnaA07g09200D	0	0	0	0	0	0	5.64333	3.30333	0	0	0	0
BnaA07.NPF2;12b	BnaA07g09690D	0	0	0	0	0	0	2.54667	1.49333	0	0	0	0
BnaC07.NPF2.12	BnaC07g12690D	0	0	0	0	0	0	0.413333	1.33667	0	0	0.021594	0
BnaA02.NPF2;13	BnaA02g35730D	2.12667	13.12	6.13333	3.86667	3.23101	7.41484	0.11	0.0133333	0.126667	0	0	0
BnaA07.NPF2;13a	BnaA07g24080D	0.903333	0.173333	0.323333	1.09	0.880932	0.0748158	0.0933333	0.0566667	8.96333	9.67	5.10229	9.71999
BnaA07.NPF2;13b	BnaA07g28390D	11.0967	34.15	13.13	7.45	39.577	16.3414	0.703333	0.433333	0.57	0.563333	0.91017	0.990949
BnaC06.NPF2;13a	BnaC06g25140D	1.87333	0.506667	0.7	2.25667	2.28703	0.437555	1.86333	4.92333	23.28	27.0067	12.3562	30.4891
BnaC06.NPF2;13b	BnaC06g30920D	3.61333	18.1233	14.81	3.05667	10.57	5.87232	0.0133333	0.0366667	0.346667	0.41	0.216815	0.23233
BnaCnn.NPF2;13	BnaCnng24110D	25.93	59.0833	25.79	17.1667	61.0225	151.448	0	0	0.02	0	0	0
BnaA07.NPF2;14	BnaA07g28380D	0	0	0	0	0	0	0.0633333	0.04	0	0	0	0
BnaC06.NPF2;14	BnaC06g30910D	0	0	0	0	0	0	6.82667	18.87	0.0266667	0.0766667	0.00624991	0.179814
BnaA07.NPF3;1a	BnaA07g24560D	1.95667	7.82333	5.04	4.45333	1.61857	0.325399	4.89	3.21333	0	0.0133333	0.139801	0.00737742
BnaA07.NPF3;1b	BnaA07g27240D	0	0	0	0	2.98564	18.383	0.08	0.0533333	0	0	0.467943	0.308931
BnaC06.NPF3;1a	BnaC06g25780D	2.67	14.61	9.89	7.86333	3.70181	4.03724	2.97667	8.51667	2.47	2.08667	3.29403	1.28437
BnaC06.NPF3;1b	BnaC06g30180D	7.77667	42.1667	18.5733	9.71333	10.0106	79.8653	1.74667	5.03	1.73667	1.77333	0.888889	0.871015
BnaCnn.NPF3;1a	BnaCnng27190D	2.59	8.55333	3.68667	4.33667	0.58533	8.2239	0	0	1.41333	1.29	0.525352	0.217993
BnaCnn.NPF3;1b	BnaCnng63330D	6.34333	9.99	6.97667	8.65667	5.58995	9.62821	0	0	0.73	1.3	0.641795	0.330234
BnaA03.NPF4;1a	BnaA03g57770D	0.0633333	0.0533333	0.503333	0.1	0.0822433	0	0.733333	0.256667	0	0.0133333	0	0.00742615
BnaA03.NPF4;1b	BnaA03g57790D	0.0233333	0.0533333	0	0.0366667	0	0	0.603333	0.226667	0	0.0166667	0.0218925	0
BnaC03.NPF4;1	BnaC03g44610D	0	0.0266667	0.0366667	0.01	0	0.0191323	17.8233	26.1467	0	0	0.0421096	0
BnaA07.NPF4;2	BnaA07g14010D	0	0	0	0	0	0	2.04667	1.37	0	0	0	0
BnaC04.NPF4;2	BnaC04g15610D	0.0133333	0	0	0	0	0	2.27333	3.63667	0	0	0	0
BnaA09.NPF4;3	BnaA09g14450D	0.08	0.156667	0.02	0	0.351803	0.164347	5.35667	5.33	2.06333	3.44333	3.86734	3.75181
BnaAnn.NPF4;3	BnaAnng24930D	2.55333	0.92	0.773333	2.03	3.73096	2.51863	8.48	10.0633	1.42	1.97667	2.4384	2.48436
BnaC01.NPF4;3	BnaC01g28290D	0.516667	0.46	0.38	0.356667	0.572053	0.432522	19.2367	24.3767	0.366667	0.59	0.186762	0.19958
BnaCnn.NPF4;3a	BnaCnng47430D	0.113333	0.49	0.326667	0.1	0.775405	0.11782	0	0	6.90667	5.67	4.18076	3.36749
BnaCnn.NPF4;3b	BnaCnng69820D	0.0833333	0.35	0.146667	0.193333	0.652664	0	0	0	4.23	7.08667	4.2993	4.13827
BnaA09.NPF4;4	BnaA09g23640D	0.163333	0.466667	0.183333	0.0266667	0.349777	0.0536864	0.12	0.12	5.32	6.02667	3.36424	1.69512
BnaCnn.NPF4;4	BnaCnng18870D	0.153333	0.473333	0.243333	0.0566667	0.463419	0.0297233	0	0	4.84667	6.27333	2.85284	1.34653
BnaA07.NPF4;5a	BnaA07g09220D	0.176667	0	0	0.0733333	0.038905	0	2.57667	1.73667	0	0	0	0
BnaA07.NPF4;5b	BnaA07g09230D	0.0666667	0	0.0533333	0	0	0	9.76667	6.66	0	0	0	0
BnaC07.NPF4;5	BnaC07g12650D	0.66	0	0	0.183333	0.420935	0	1.39333	4.91333	0	0.0133333	0	0
BnaA07.NPF4;6	BnaA07g28370D	4.27	7.06333	6.68	4.51	5.58552	2.83201	0.716667	0.493333	53.3733	35.7233	14.6605	23.5047
BnaC06.NPF4;6	BnaC06g30900D	3.27333	4.78	4.97333	4.65333	5.28011	3.03853	1.34667	4.03667	61.06	61.7633	29.0311	34.2467
BnaA06.NPF4;7	BnaA06g22240D	10.0833	16.29	6.85	6.34	17.9088	8.30803	2.17333	1.17	0	0.0633333	0.0568822	0.0978119
BnaC03.NPF4;7	BnaC03g51520D	7.01667	5.04	2.62667	5.92	9.95555	0.256185	1.65	2.45667	0.133333	0.0966667	0.0234611	0
BnaA03.NPF5;1	BnaA03g19060D	4.09333	1.84333	2.38667	7.32667	2.35378	1.2855	7.90333	2.97	0.22	0.373333	0.318007	0.281267
BnaA04.NPF5;1	BnaA04g23260D	9.32667	17.78	17.5667	16.59	7.52192	5.08624	1.08333	0.426667	0.51	0.3	0.24012	0.00657272
BnaA05.NPF5;1	BnaA05g01710D	0	0	0	0	0	0	0.0633333	0.0266667	1.06333	2.81667	0.660175	0.589066
BnaC03.NPF5;1	BnaC03g22680D	8.23667	12.5	6.15333	17.3267	7.9972	11.3781	5.28	7.99667	3.82	6.15	3.82641	2.81825
BnaC04.NPF5;1a	BnaC04g01330D	0.233333	0.43	0.09	0.276667	0.084135	0.0979502	0.38	0.623333	4.47333	7.56667	4.4423	2.04877
BnaC04.NPF5;1b	BnaC04g47170D	6.01	10.4367	10.04	9.57333	2.93512	1.60258	0.17	0.29	0.586667	0.286667	0.0988021	0.0230191
BnaA02.NPF5;2a	BnaA02g24250D	0	0	0	0	0	0	1.53	0.41	0	0	0	0
BnaA02.NPF5;2b	BnaA02g24280D	0	0	0	0	0	0	37.2867	11.36	0.383333	0.2	0.504284	0
BnaA09.NPF5;2	BnaA09g17780D	0	0	0	0.0166667	0	0	14.77	15.0267	0	0	0	0
BnaAnn.NPF5;2a	BnaAnng11360D	0.586667	1.69667	0.503333	0.58	0.748587	0.719739	50.4233	60.2367	1.87333	1.03333	3.25234	0.466712
BnaAnn.NPF5;2b	BnaAnng30000D	0.0266667	0.55	0.0466667	0.0533333	0.0224094	0	3.31333	4.05	36.2067	22.37	9.09953	7.51485
BnaC02.NPF5;2	BnaC02g47020D	0	0	0	0	0	0.038318	0.36	0.483333	0.0166667	0.0466667	0.0619137	0.0546754
BnaC09.NPF5;2a	BnaC09g19090D	0	0.383333	0.0433333	0.0166667	0	0.0128738	0	0	25.1567	15.1	4.5853	3.88705
BnaC09.NPF5;2b	BnaC09g19100D	0	0	0	0	0	0	0	0	0	0.03	0	0
BnaCnn.NPF5;2a	BnaCnng62140D	0.0533333	0.17	0	0.04	0.0278036	0.0319782	0	0.0433333	17.5567	5.59333	4.27236	3.14354
BnaCnn.NPF5;2b	BnaCnng63420D	0.366667	1.42	0.15	0.723333	0.259306	0.241213	0	0	2.21333	1.41	1.14454	0.587287
BnaA02.NPF5;3	BnaA02g24240D	0	0	0	0	0.0192354	0	0.0433333	0.0133333	0.126667	0.0266667	0.0134274	0.0152009
BnaC02.NPF5;3	BnaC02g47290D	0	0	0	0	0.0218645	0.00924889	39.4133	53.1033	0.236667	0	0.00588729	0.0433109
BnaA09.NPF5;4	BnaA09g34320D	0	0	0	0	0	0	0.23	0.236667	0.183333	0.11	1.01513	0.234922
BnaC04.NPF5;4	BnaC04g53060D	0	0	0.0233333	0.0433333	0.0406419	0	0.873333	1.51	0.376667	0.17	2.59189	0.180353
BnaA05.NPF5;5	BnaA05g06590D	0	0	0	0	0	0	30.6867	13.2733	0	0	0.0441887	0
BnaCnn.NPF5;5	BnaCnng43460D	0	0	0.0133333	0.0133333	0.0185005	0.0233147	0	0	0.0333333	0.0133333	0.0132321	0.0974966
BnaA03.NPF5;6	BnaA03g17480D	0.123333	0.44	0.09	0.0266667	0.153451	0.169801	3.07	1.16	0.653333	1.08333	0.264338	0.129007
BnaA05.NPF5;6	BnaA05g06730D	0.466667	0.183333	0.406667	0.203333	0.508416	0.0590145	5.71333	2.49667	0.163333	0.183333	0.0862495	0.901903
BnaC03.NPF5;6	BnaC03g20920D	0.136667	1.29667	0.273333	0.22	0.321182	0.560588	0.376667	0.573333	0.786667	0.973333	0.500326	0.201869
BnaC04.NPF5;6	BnaC04g07600D	0.0333333	0.0366667	0	0.0133333	0.0343194	0.0099932	2.02667	3.65667	0.97	0.663333	0.244042	2.62985
BnaA04.NPF5;7	BnaA04g04460D	0.783333	0.51	0.546667	0.83	0.811734	0.707405	34.2067	13.6333	5.54	9.3	7.63043	1.42704
BnaA07.NPF5;7	BnaA07g16180D	2.56333	6.26333	2.61	1.84333	0.370232	0.348859	62.2233	53.85	3.89667	4.37667	1.4851	0.101071
BnaA09.NPF5;7	BnaA09g54940D	6.01333	1.69333	0.903333	4.04	7.05363	2.92646	1.46	1.51667	0.21	0.643333	1.32456	0.0731101
BnaC04.NPF5;7	BnaC04g26790D	1.32333	0.89	1.17	1.05667	1.84869	0.568601	10.7767	19.7633	2.56667	4.04667	2.23754	0.74698
BnaC06.NPF5;7	BnaC06g14960D	0.713333	1.38333	1.60667	0.906667	0.270305	0.481765	0.173333	0.553333	0.0333333	0.09	0.0176388	0
BnaC08.NPF5;7	BnaC08g24890D	4.99667	1.48667	0.636667	2.07667	5.52431	1.63086	0.0266667	0.183333	0.31	0.233333	0.38271	0.0610118
BnaA02.NPF5;8	BnaA02g02370D	0.626667	0.54	0.65	0.643333	0.237311	0.797487	0.193333	0.0633333	0.543333	1.07333	0.29172	0.713587
BnaA10.NPF5;8	BnaA10g29780D	0.116667	0.12	0.01	0.03	0.105557	0.37986	3.01667	3.41333	0.266667	0.436667	0.302181	0.329481
BnaC02.NPF5;8	BnaC02g05830D	0	0.0566667	0	0	0.0105089	0.0475855	12.3433	16.93	0.666667	0.696667	1.30092	2.29688
BnaC09.NPF5;8	BnaC09g42590D	0.08	0.223333	0.0633333	0.133333	0	0	0	0	0.0666667	0.0233333	0	0
BnaCnn.NPF5;8a	BnaCnng65650D	7.96	10.9467	6.91667	6.86	6.67316	6.02991	0	0	0.82	4.17333	0.281269	0.157765
BnaCnn.NPF5;8b	BnaCnng67440D	1.61333	3.06	0.84	0.756667	1.1273	1.66086	0	0	4.08667	6.61	1.6348	1.36145
BnaA05.NPF5;9	BnaA05g33940D	2.94	7.44333	3.82333	3.64	1.93658	6.31101	228.247	100.443	26.0567	19.7967	16.7714	23.1592
BnaC05.NPF5;9	BnaC05g48750D	0.0633333	0.126667	0.09	0.1	0.385281	0.617643	7.46	16.0633	1.02667	0.413333	2.50947	3.22814
BnaA09.NPF5;10	BnaA09g30570D	4.64	6.76667	5.63	4.07	11.2776	10.7785	0.81	0.813333	3.05667	2.88	6.11803	5.15569
BnaC05.NPF5;10	BnaC05g17820D	10.4967	16.5233	11.88	7.93333	18.9355	14.9202	0.533333	1.09	5.26	4.85333	5.78028	4.54482
BnaA02.NPF5;11	BnaA02g15800D	0	0.01	0	0	0	0	0.926667	0.183333	12.6033	12.8133	9.05377	4.48194
BnaA07.NPF5;11a	BnaA07g23200D	0.0266667	0.03	0.0866667	0.03	0.0376063	0	0.23	0.163333	5.63333	6.67667	4.43349	6.15172
BnaA07.NPF5;11b	BnaA07g23220D	0.0266667	0.09	0	0.04	0.0372133	0.106205	0.603333	0.466667	0.46	1.24667	1.30966	0.568443
BnaA07.NPF5;11c	BnaA07g23230D	0	0	0	0	0.0128126	0	0.143333	0.113333	0.446667	0.41	0.495334	0.12536
BnaA07.NPF5;11d	BnaA07g23240D	0	0	0	0.0333333	0	0	7.64667	6.10667	3.51	2.70333	3.42788	3.17157
BnaA07.NPF5;11e	BnaA07g29870D	0	0	0.0133333	0	0	0	5.26333	4.21667	0.31	0.166667	0.0640592	0.053842
BnaC02.NPF5;11a	BnaC02g21050D	0	0.0166667	0	0.0433333	0	0	0.97	1.29667	0	0	0.271042	0.00953316
BnaC02.NPF5;11b	BnaC02g21060D	0	0	0	0	0	0	5.85667	7.83333	23.6467	22.04	13.7961	6.80072
BnaC06.NPF5;11	BnaC06g33210D	0	0	0	0	0	0	0.15	0.46	0.676667	0.503333	0.37545	0.462832
BnaCnn.NPF5;11a	BnaCnng33920D	0.05	0.04	0.0133333	0.02	0.0121102	0.0126036	0	0.146667	7.15	6.62333	5.27283	3.36756
BnaCnn.NPF5;11b	BnaCnng33940D	0.0733333	0.383333	0.233333	0.183333	0.411604	0.313506	0	0	0.14	0.116667	0.513469	0.104383
BnaCnn.NPF5;11c	BnaCnng33950D	0	0.01	0	0.0166667	0.0357242	0.0540243	0	0	0.24	0.0566667	0.378698	0.0613848
BnaCnn.NPF5;11d	BnaCnng64880D	0.0566667	0.11	0.0633333	0	0.193205	0.152901	0	0	0	0	0	0
BnaA02.NPF5;12	BnaA02g15810D	0.0233333	0	0	0.03	0.0290244	0	44.5367	10.2033	24.0233	33.1733	21.8435	18.1079
BnaA07.NPF5;12	BnaA07g23210D	0.0266667	0.113333	0.01	0.0333333	0.0348168	0.00981857	3.52	2.94	0.443333	0.47	0.134425	0.0138837
BnaC02.NPF5;12	BnaC02g21070D	0.14	0	0.0233333	0.0466667	0.290761	0.224785	5.5	7.35667	21.6967	28.71	42.0192	17.6997
BnaCnn.NPF5;12	BnaCnng33930D	0.17	0.43	0.19	0.136667	0.291422	0.295977	0	0	2.52	2.04333	1.09326	0.503456
BnaA02.NPF5;13	BnaA02g15780D	1.15	4.35667	1.15	1.21667	1.30888	1.95858	65.83	15.5833	2.70667	3.15	0.857751	1.35679
BnaA07.NPF5;13	BnaA07g23260D	0	0.21	0.04	0.0666667	0	0.149623	45.6533	38.2333	0	0	0	0
BnaCnn.NPF5;13	BnaCnng07650D	0.22	1.31333	0.496667	0.296667	0.460717	0.210479	0	0	2.35	2.87667	3.12229	0.971464
BnaCnn.NPF5;14a	BnaCnng48110D	1.09	4.84	1.17667	1.44	1.22898	3.14535	0	0	1.98333	2.44	1.08596	1.74758
BnaCnn.NPF5;14b	BnaCnng04540D	5.52667	6.90333	5.04333	1.72667	4.35482	1.61601	0	0	0.0333333	0	0.0708718	0
BnaA08.NPF5;15a	BnaA08g19500D	0	0	0	0	0	0	0.533333	0.5	0.0133333	0	0.00822815	0.00820172
BnaA08.NPF5;15b	BnaA08g19510D	0	0	0	0	5.525	0.680378	3.11	2.93	0	0	0.0792217	0.180271
BnaA08.NPF5;15c	BnaA08g20790D	0.986667	26.7167	1.81	1.70667	3.57009	3.33794	1.70333	1.62333	3.17333	2.09	1.85075	2.60769
BnaC08.NPF5;15	BnaC08g06020D	0.166667	2.37333	0.1	0.22	0.37537	1.20997	0.376667	1.83	0.223333	0.0833333	0.185534	0.282765
BnaCnn.NPF5;15	BnaCnng04550D	0	0	0	0.0133333	0	0	0	0	0.0566667	0.0566667	0.19915	0.00727115
BnaA07.NPF5;16	BnaA07g10390D	0.206667	0.23	0.496667	0.0933333	0.547337	0.288191	0.673333	0.566667	0.296667	0.243333	0.123523	0.0935627
BnaA09.NPF5;16	BnaA09g30560D	0.0733333	0.213333	0.113333	0.26	0.469088	0.903164	24.4533	24.5767	0.33	0.21	0.417464	1.12998
BnaC05.NPF5;16	BnaC05g17830D	0.17	0.44	0.45	0.216667	0.337666	0.74701	0.0566667	0.12	0.573333	0.66	0.495657	0.947912
BnaC07.NPF5;16	BnaC07g13630D	6.33667	11.9633	16.15	4.56667	7.37661	2.62753	0.22	0.796667	4.81333	3.28	1.11835	1.06977
BnaA02.NPF6;1	BnaA02g01590D	4.84333	3.45333	2.98	4.16333	7.74234	7.38297	0.04	0.0133333	0.166667	0.166667	0.0768465	0.222304
BnaC02.NPF6;1	BnaC02g04710D	1.60333	0.546667	0.58	1.04667	1.57497	2.05981	2.64333	3.67333	0.193333	0.243333	0.106964	0.143345
BnaA07.NPF6;2	BnaA07g12830D	20.0567	10.6467	16.6567	14.7367	44.2103	43.3847	1.54	1.35	36.6	29.3167	47.1426	6.57269
BnaC04.NPF6;2	BnaC04g17300D	22.5833	14.6833	18.94	19.5233	38.0154	53.7543	6.30333	11.9333	17.79	26.1167	14.8049	3.30955
BnaC07.NPF6;2	BnaC07g16870D	3.48333	2.34333	2.92333	3.4	7.21533	5.96187	0.09	0.333333	0.73	0.756667	0.601324	0.820131
BnaA08.NPF6;3	BnaA08g24900D	7.22	45.1433	9.88	7.27667	31.8394	69.8098	34.45	33.0967	47.4867	140.267	96.4514	84.3855
BnaA09.NPF6;3	BnaA09g47380D	1.23333	33.0633	3.65	4.82	4.98849	58.7771	0.836667	0.873333	54.7667	210.873	177.93	39.7343
BnaC05.NPF6;3	BnaC05g09690D	0.0733333	0	0.106667	0.17	1.08555	3.77462	0.453333	1.00667	0.01	0	1.52763	5.22931
BnaC08.NPF6;3a	BnaC08g15370D	9.32333	55.9267	8.14667	10.5867	40.4049	55.5379	0.0266667	0.19	24.83	78.15	38.0904	37.9777
BnaC08.NPF6;3b	BnaC08g41560D	1.47	27.4667	5.09667	3.80333	6.90008	86.0259	1.20667	11.6167	56.0733	312.613	173.096	40.7569
BnaCnn.NPF6;3	BnaCnng61860D	0.863333	2.63	1.13	1.00333	3.35561	1.25071	0	0.07	2.37667	7.84	9.89216	2.11314
BnaA05.NPF6;4	BnaA05g19580D	27.8267	14.9433	16.46	14.5467	47.8133	23.0925	47.6433	21.0133	2.81	2.07	2.32235	2.46773
BnaC05.NPF6;4	BnaC05g30740D	0	0	0.03	0.0766667	87.0139	50.3494	1.77	4.30333	0	0	1.61633	0.477038
BnaA10.NPF7.1	BnaA10g15520D	0	0	0	0	0	0	0.0233333	0.0266667	0	0	0	0
BnaC09.NPF7;1	BnaC09g38060D	0	0	0	0	0	0	0	0	0	0	0	0
BnaA01.NPF7;2	BnaA01g11510D	0.02	0	0	0	0.00833156	0	1.44333	0.166667	1.35667	0.463333	2.04026	0.35432
BnaA03.NPF7;2	BnaA03g44820D	0.02	0.0133333	0	0.02	0.298631	0.215023	0.47	0.183333	4.05	0.483333	6.13811	0.623512
BnaC07.NPF7;2	BnaC07g36810D	0	0.0133333	0	0.01	0.354313	0.0556834	8.71333	32.3233	6.17	2.31667	7.47615	1.90896
BnaCnn.NPF7;2	BnaCnng78690D	0	0	0	0.0233333	0.0375242	0.112822	0	0	2.44667	0.543333	5.55323	0.681741
BnaA05.NPF7;3	BnaA05g35790D	1.21	0.68	1.75	1.13667	1.41337	2.04575	4.94667	2.19667	144.84	82.36	221.897	144.407
BnaA09.NPF7;3	BnaA09g24330D	3.05667	2.38333	1.15	1.55	4.44728	3.23754	1.33	1.40333	39.19	15.4533	55.1385	26.5786
BnaC05.NPF7;3a	BnaC05g24580D	0.95	0.496667	0.79	0.916667	2.07839	1.80064	1.99	5.01667	31.1033	7.23333	40.1196	10.5023
BnaC05.NPF7;3b	BnaC05g28620D	1.98	0.886667	2.15333	2.16	1.59097	2.04056	1.41333	3.6	165.257	98.15	216.012	156.649
BnaA04.NPF8;1	BnaA04g04310D	0.616667	3.47333	0.426667	0.703333	1.15243	3.36584	5.44	2.23667	2.42333	2.17333	2.15376	2.34255
BnaA09.NPF8;1	BnaA09g34070D	0.346667	2.35	0.856667	0.833333	0.854107	1.65769	1.88	1.99667	0	0.05	0.0100421	0.047785
BnaC04.NPF8;1	BnaC04g26500D	2.98667	14.9967	2.00333	4.10333	6.39006	32.5884	1.49	2.84	6.6	8.43	11.8907	11.618
BnaC08.NPF8;1	BnaC08g25000D	0	0.0133333	0.0233333	0.01	0	0	0	0	0	0.0133333	0.0844873	0.128436
BnaA10.NPF8;2	BnaA10g27530D	0.01	0	0	0.0333333	0.0112787	0.0215907	21.03	24.1667	0.25	0.176667	0.175502	0.030183
BnaCnn.NPF8;2	BnaCnng03860D	0.0133333	0.0866667	0.02	0	0.0287908	0.0308222	0	0	0.27	0.28	0.151736	0.286545
BnaA06.NPF8;3a	BnaA06g09430D	0	0.0333333	0.0166667	0	0	0	59.36	32.5	0.253333	0.136667	0.0772383	0.0479917
BnaA06.NPF8;3b	BnaA06g34380D	6.68667	9.01	3.42667	6.03	5.76893	9.98268	1.17	0.656667	10.1433	9.72333	8.72415	10.2161
BnaA09.NPF8;3a	BnaA09g18920D	1.38	4.37333	1.45667	1.66333	1.86003	2.7016	0.0533333	0.0566667	2.24333	2.41667	1.00884	1.50924
BnaA09.NPF8;3b	BnaA09g56930D	0.01	0	0	0	0.016807	0	3.81333	4.25	0	0	0	0
BnaC07.NPF8;3	BnaC07g21430D	9.01333	10.9133	3.81333	8.56667	7.4796	9.75454	0.0266667	0.103333	14.72	14.75	14.7678	16.1934
BnaC08.NPF8;3	BnaC08g39460D	0	0	0	0.0133333	0.0110644	0.0383565	0	0	0.0533333	0.0633333	0.0181871	0.0152135
BnaC09.NPF8;3a	BnaC09g20890D	0.416667	1.58333	1.04667	0.673333	2.10402	4.12478	0	0	2.44667	2.34	7.29823	6.07921
BnaC09.NPF8;3b	BnaC09g20910D	9.06	16.8933	6.12333	9.36	13.3839	14.283	0	0	3.07	5.09	5.94602	5.177
BnaCnn.NPF8;3	BnaCnng54700D	0	0	0	0	0	0	0	0	0	0	0	0
BnaA02.NPF8;4	BnaA02g26150D	0.543333	1.42333	4.40333	0.6	1.16934	0.941284	0.99	0.333333	0.63	0.65	0.688152	0.433801
BnaC02.NPF8;4	BnaC02g34280D	0.38	1.37667	1.07	0.816667	0.579698	0.614502	1.63	2.27667	1.04333	1.13	0.598816	0.506935
BnaA09.NPF8;5	BnaA09g18900D	1.14	4.04	1.99667	1.90667	3.07008	4.12486	25.59	28.93	7.25	6.27	8.03248	6.76646
BnaC09.NPF8;5a	BnaC09g10630D	0	0	0	0	0	0	0	0.0733333	0	0	0	0
BnaC09.NPF8;5b	BnaC09g20900D	0.813333	3.29667	1.24	0.66	1.66638	2.19354	0	0	5.57667	4.86	4.71575	3.03802
Note: CK, full strength Afdaling’s solution; LN, nitrogen deficiency; LP, phosphorus deficiency; LK, potassium deficiency; NN, NaNO3; AN, NH4Cl
